# Supplementary material for: Positive memory increases cataplexy-like behaviors in narcolepsy mice as revealed using conditioned place preference test
Source: BMC Neurosci. 2022 Dec 28;23:82. doi: 10.1186/s12868-022-00772-2 (PMC9798626; doi:10.1186/s12868-022-00772-2)
Supplement: Supplementary file 2 — Additional file 2. Supplemental Fig. 1: 2way (test day and gender) repeated measure ANOVA showed no difference in gender. [file 12868_2022_772_MOESM2_ESM.xlsx]

## Sheet: Sheet1
Fig. 2 data
A preference score			B # of cataplexy-like episodes in chocolate associated chamber (/h)				C # of cataplexy-like episodes in the control chamber (/h)				D # of total cataplexy-like episodes (/h)				E duration of cataplexy-like behavior in chocolate-associated chamber (s)				F duration of cataplexy-like behavior in the control chamber (s)				Concumption of chocolate (g)		consumption of regular chow (g)
Animal ID	pre	post conditioning	pre	conditioning-1	conditioning-2	post	pre	conditioning-1	conditioning-2	post	pre	conditioning-1	conditioning-2	post	pre	conditioning-1	conditioning-2	post	pre	conditioning-1	conditioning-2	post	conditioning-1	conditioning-2	conditioning-1	conditioning-2	floor textur for chocolate-association
1M	0.51	0.58	4.61	5	6	5.17	0.61	1	1	0	5	6	7	6	58	58	60	47.8	62	60	60	0	0.6	0.5	0.6	0.2	Wood tip
2M	0.4	0.58	0	2	2	1.86	1.67	2	1	2.38	2	4	3	4	0	55	55	93	43.5	45	55	100	0.4	0.4	0.2	0.2	Plastic
3M	0.49	0.62	2.76	4	6	4.84	1.96	2	1	0	4.7	6	7	6	56	56	55	48.2	126.5	60	60	0	0.5	0.7	0.2	0.2	Wood tip
4F	0.498	0.526	4.02	5	8	4.75	1	5	4	2.11	5	10	12	7	49	60.6	49.4	57.4	55	38	27	44.5	0.4	0.4	0.4	0.2	Wood tip
5F	0.474	0.599	1.05	3	5	3.34	1.9	4	2	2.5	3	7	7	6	70	79	52.6	30	35	57	33	66.5	0.2	0.2	0.2	0.3	Plastic
6F	0.463	0.606	2.16	4	4	2.48	1.86	3	2	1.27	4	7	6	4	67	83	61.8	35.3	16	84	85.5	30	0.4	0.5	0.4	0.3	Plastic
7F	0.426	0.451	1.17	4	4	4.43	2.61	3	4	3.64	4	7	8	8	12	55.5	84.5	27	30.3	34	45	59.3	0.4	0.3	0.2	0.2	Wood tip
Fig. 3 data
A preference score			B # of cataplexy-like episodes in 2MT associated chamber (/h)				C # of cataplexy-like episodes in the control chamber (/h)				D # of total cataplexy-like episodes (/h)				E duration of cataplexy-like behavior in 2MT-associated chamber (s)				F duration of cataplexy-like behavior in the control chamber (s)
Animal ID	pre	post conditioning	pre	conditioning-1	conditioning-2	post	pre	conditioning-1	conditioning-2	post	pre	conditioning-1	conditioning-2	post	pre	conditioning-1	conditioning-2	post	pre	conditioning-1	conditioning-2	post					floor textur for 2MT-association
11M	0.401	0.205	3.74	4	1	0	2.5	7	5	5.03	6	11	6	8	52	69.5	26	0	28	83.7	54.6	18.9					Plastic
12M	0.721	0.664	2.77	1	1	2.26	0	1	2	1.49	4	2	3	4	87	79	31	104.3	0	28	74.5	27					Plastic
13M	0.515	0.468	0.971	2	0	1.07	1.03	3	1	0	2	5	1	1	22	64	0	127	110	88	49	0					Wood tip
14M	0.498	0.478	1	2	0	1.05	2.99	7	3	0	4	9	3	1	12	89	0	13	19.3	50.6	65.7	0					Wood tip
15F	0.634	0.624	3.94	1	4	3.21	1.37	4	1	2.66	6	5	5	6	43.6	53	71	58.5	14	113.3	51	46.5					Wood tip
16F	0.471	0.284	3.18	0	0	1.76	1.89	2	3	2.09	5	2	3	4	66	0	0	16	71.5	124.5	15	124.3					Plastic
17F	0.514	0.238	1.95	0	1	4.2	2.06	7	5	3.94	4	7	6	8	36	0	43	17	21	69.7	51	18.5					Plastic
Fig. 4 data	# of pERK positive cells (/0.1 mm2)
	Male	Male	Female	Female
No cataplexy	14.4	14.3	13.3	12.9
Spontaneous	33.2	28.7	31.6	26.1
Chocolate-induced	22.4	26.5	32	25.6
No cataplexy in 2MT	5.8	12.1	11.8	7.6
2MT-related	16.1	5.3	9.2	6
